# Supplementary material for: Dietary and Genetic Aspects of Polycystic Ovary Syndrome (PCOS) in Polish Women—Part II: Association of CYP19, FTO, MC4R and INSR Gene Polymorphisms with Clinical Symptoms of PCOS
Source: Genes (Basel). 2025 Jul 18;16(7):840. doi: 10.3390/genes16070840 (PMC12294189; doi:10.3390/genes16070840)
Supplement: Supplementary file 1 [file genes-16-00840-s001.zip]

Archive with 1 entries (1 files):
- genes-3736862-supplementary.pdf
